# Supplementary material for: Increased intestinal Lactobacillus abundance in post-pancreatectomy steatotic liver disease is associated with altered bile acid metabolism and FXR–FGF19 pathway suppression
Source: Gut Microbes Rep. 2025 Dec 27;3(1):2607927. doi: 10.1080/29933935.2025.2607927 (PMC12938879; doi:10.1080/29933935.2025.2607927)
Supplement: Supplementary material [file KGMR_A_2607927_SM5877.zip]

Archive with 11 entries (11 files):
- Fig S1.tif
- Fig S2.tif
- Fig S3.tif
- Fig S4.tif
- Fig S5.tif
- Supplementary Table 1.docx
- Supplementary Table 2.docx
- Supplementary Table 3.docx
- Supplementary Table 4.docx
- Supplementary Table 5.docx
- Supplementary_Figure_Legends.docx
